# Supplementary material for: Peptide Antigen Modifications Influence the On-Target and Off-Target Antibody Response for an Influenza Subunit Vaccine
Source: Vaccines (Basel). 2025 Jan 9;13(1):51. doi: 10.3390/vaccines13010051 (PMC11768957; doi:10.3390/vaccines13010051)
Supplement: Supplementary file 1 [file vaccines-13-00051-s001.zip]

Archive with 1 entries (1 files):
- vaccines-3257431-supplementary.pdf
